# Supplementary material for: Effects and Working Mechanisms of a Multilevel Implementation Program for Applying Shared Decision-Making while Discussing Systemic Treatment in Breast Cancer
Source: Curr Oncol. 2022 Dec 23;30(1):236–49. doi: 10.3390/curroncol30010019 (PMC9857756; doi:10.3390/curroncol30010019)
Supplement: Supplementary file 1 [file curroncol-30-00019-s001.zip]

Archive with 1 entries (1 files):
- curroncol-2088632-supplementary.pdf
